# Supplementary material for: Dynamic Chromatin Localization of Sirt6 Shapes Stress- and Aging-Related Transcriptional Networks
Source: PLoS Genet. 2011 Jun 30;7(6):e1002153. doi: 10.1371/journal.pgen.1002153 (PMC3128103; doi:10.1371/journal.pgen.1002153)
Supplement: Table S1 — List of Experiments Preformed. Description of cell genotype, TNFα treatment time, experiment type and analysis, number of technical and biological replicates, and figure number for all experiments preformed. (XLSX) [file pgen.1002153.s004.xlsx]

## Sheet: Sheet1
MEF Genotype	TNFa Treatment Time	Sample type	Analysis	Biological Replicates	Techinical Replicates	Figure
Wildtype	0 minutes	Sirt6 ChIP	microarray	3*	1	1
Wildtype	15 minutes	Sirt6 ChIP	microarray	1	1	1
Wildtype	30 minutes	Sirt6 ChIP	microarray	1	1	1
Wildtype	1 hour	Sirt6 ChIP	microarray	2*	1	1
Sirt6-/-	0 minutes	Sirt6 ChIP	microarray	3*	1	1
Sirt6-/-	15 minutes	Sirt6 ChIP	microarray	1	1	1
Sirt6-/-	30 minutes	Sirt6 ChIP	microarray	1	1	1
Sirt6-/-	1 hour	Sirt6 ChIP	microarray	2*	1	1
Wildtype	0 minutes	RelA ChIP	microarray	2*	1	2
Wildtype	15 minutes	RelA ChIP	microarray	1	1	2
Wildtype	30 minutes	RelA ChIP	microarray	1	1	2
RelA -/-	0 minutes	RelA ChIP	microarray	2*	1	2
RelA -/-	15 minutes	RelA ChIP	microarray	1	1	2
RelA -/-	30 minutes	RelA ChIP	microarray	1	1	2
RelA -/-	0 minutes	Sirt6 ChIP	microarray	1	1	3D
RelA -/-	15 minutes	Sirt6 ChIP	microarray	1	1	3D
RelA -/-	30 minutes	Sirt6 ChIP	microarray	1	1	3D
Wildtype	0 minutes	mRNA	microarray	2*	1	4
Wildtype	1.5 hours	mRNA	microarray	2*	1	4
Wildtype	6 hours	mRNA	microarray	2*	1	4
Wildtype	24 hours	mRNA	microarray	2*	1	4
Sirt6-/-	0 minutes	mRNA	microarray	2*	1	4
Sirt6-/-	1.5 hours	mRNA	microarray	2*	1	4
Sirt6-/-	6 hours	mRNA	microarray	2*	1	4
Sirt6-/-	24 hours	mRNA	microarray	2*	1	4
Sirt6-/- RelA-/-	0 minutes	mRNA	microarray	1	1	4
Sirt6-/- RelA-/-	1.5 hours	mRNA	microarray	1	1	4
Sirt6-/- RelA-/-	6 hours	mRNA	microarray	1	1	4
Sirt6-/- RelA-/-	24 hours	mRNA	microarray	1	1	4
Wildtype	0 minutes	Sirt6 ChIP	qRT-PCR	1	3	5A
Wildtype	15 minutes	Sirt6 ChIP	qRT-PCR	1	3	5A
Wildtype	0 minutes	mRNA	qRT-PCR	1	3	5B
Wildtype	1.5 hours	mRNA	qRT-PCR	1	3	5B
Sirt6-/-	0 minutes	mRNA	qRT-PCR	1	3	5B
Sirt6-/-	1.5 hours	mRNA	qRT-PCR	1	3	5B
Sirt6-/- RelA-/-	0 minutes	mRNA	qRT-PCR	1	3	5B
Sirt6-/- RelA-/-	1.5 hours	mRNA	qRT-PCR	1	3	5B
Wildtype	0 minutes	Sirt6 ChIP	qRT-PCR	2	2	S1C
Wildtype	30 minutes	Sirt6 ChIP	qRT-PCR	2	2	S1C
