# Supplementary material for: Dynamic Chromatin Localization of Sirt6 Shapes Stress- and Aging-Related Transcriptional Networks
Source: PLoS Genet. 2011 Jun 30;7(6):e1002153. doi: 10.1371/journal.pgen.1002153 (PMC3128103; doi:10.1371/journal.pgen.1002153)
Supplement: Table S2 — List of 5050 Sirt6 targets. Gene name and NCBI Gene ID for the Sirt6 targets identified by ChIP-chip. (XLSX) [file pgen.1002153.s005.xlsx]

## Sheet: Supp Table 1
Supplementary Table 2. List of ~5000 Sirt6 targets
Gene Name	NCBI Gene ID
0610007L01Rik	71667
0610007P06Rik	67669
0610007P22Rik	68327
0610008C08Rik	68316
0610009B22Rik	66050
0610009D07Rik	66055
0610009O03Rik	68294
0610009O20Rik	66839
0610010B08Rik	627932
0610010O12Rik	66060
0610011L14Rik	68295
0610012D09Rik	59052
0610016J10Rik	76890
0610025P10Rik	216860
0610037D15Rik	68394
0610037P05Rik	66086
0610042C05Rik	66084
0610042E07Rik	67441
1100001I22Rik	68436
1110001M24Rik	433619
1110002N22Rik	68550
1110003E01Rik	68552
1110004B13Rik	66910
1110004F10Rik	56372
1110005A23Rik	66118
1110007C09Rik	68480
1110007L15Rik	67604
1110008B24Rik	73736
1110008F13Rik	67388
1110012L19Rik	68618
1110014D18Rik	68501
1110017D15Rik	73721
1110020G09Rik	68646
1110028C15Rik	68691
1110030E23Rik	68681
1110032O16Rik	68742
1110033M05Rik	68675
1110034B05Rik	68736
1110034G24Rik	73747
1110034O07Rik	68744
1110036O03Rik	66180
1110037F02Rik	66185
1110039B18Rik	68796
1110051B16Rik	278672
1110057K04Rik	68832
1110059E24Rik	66206
1110059P08Rik	66201
1110060D06Rik	68813
1110064P04Rik	268390
1190002J23Rik	68874
1190002N15Rik	68861
1190005I06Rik	68918
1190005P17Rik	66225
1190017O12Rik	68936
1200002N14Rik	71712
1200003I07Rik	66869
1200003M09Rik	71718
1200006F02Rik	71706
1200007D18Rik	67458
1200009I06Rik	74190
1200014J11Rik	66874
1200016G03Rik	74127
1300001I01Rik	74148
1300007L22Rik	71774
1300010F03Rik	219189
1300018I17Rik	72325
1500001A10Rik	68955
1500001L15Rik	68966
1500002O20Rik	71997
1500003O22Rik	101867
1500005P14Rik	76686
1500010J02Rik	68964
1500011B03Rik	66236
1500016O10Rik	68952
1500019G21Rik	66245
1500026D16Rik	68209
1500031M22Rik	66254
1500032H18Rik	69028
1500035H01Rik	76568
1500041J02Rik	67876
1600012F09Rik	67008
1600014C23Rik	72240
1600021P15Rik	239796
1700001E04Rik	75438
1700001F09Rik	71826
1700001P01Rik	72215
1700003E16Rik	71837
1700003F17Rik	76392
1700007B13Rik	71830
1700009J07Rik	75188
1700009P03Rik	74213
1700011A15Rik	66322
1700012A03Rik	76382
1700012A16Rik	71836
1700012B15Rik	74173
1700012L04Rik	76383
1700013B16Rik	72219
1700017D01Rik	69369
1700019E19Rik	76411
1700020C07Rik	75642
1700020N01Rik	67692
1700021K19Rik	224118
1700021P22Rik	75538
1700022C02Rik	66336
1700024B05Rik	75518
1700024D23Rik	72258
1700025G04Rik	69399
1700027A07Rik	69996
1700029H14Rik	66501
1700030J22Rik	69528
1700034F02Rik	73324
1700034H15Rik	74265
1700037H04Rik	67326
1700039E15Rik	76713
1700040L02Rik	73287
1700041C02Rik	73332
1700049E17Rik	73415
1700049G17Rik	73430
1700061J05Rik	73376
1700064E03Rik	74273
1700065O13Rik	73451
1700067C01Rik	76718
1700081L11Rik	76719
1700084C01Rik	78465
1700106N22Rik	73582
1700108L22Rik	214048
1700108M19Rik	71156
1700123D08Rik	76646
1700124K17Rik	73642
1700125F08Rik	73616
1810008A18Rik	108707
1810009M01Rik	65963
1810011O16Rik	66266
1810013L24Rik	69053
1810015C04Rik	66270
1810022C23Rik	69123
1810031K17Rik	69171
1810044A24Rik	76510
1810048P08Rik	69834
1810055E12Rik	67894
1810058I24Rik	67705
1810063B07Rik	67509
1810073H04Rik	69865
1810074P20Rik	67490
2010001H14Rik	69824
2010002N04Rik	106878
2010004A03Rik	76527
2010008E23Rik	72053
2010012C16Rik	66441
2010107G23Rik	69894
2010107H07Rik	66487
2010203O07Rik	72429
2010209O12Rik	100910
2010301N04Rik	72103
2010305A19Rik	69893
2010321M09Rik	69882
2200002J24Rik	69147
2210008F06Rik	70057
2210009G21Rik	74243
2210010A19Rik	94184
2210010N04Rik	70381
2210012G02Rik	66526
2210018M11Rik	233545
2210038L17Rik	78646
2210418O10Rik	76958
2310001A20Rik	71881
2310001H12Rik	69504
2310001L23Rik	77055
2310004I24Rik	66358
2310005E10Rik	67861
2310007L24Rik	75573
2310009E04Rik	75578
2310014H01Rik	76448
2310015N07Rik	66365
2310015N21Rik	76438
2310016E02Rik	67695
2310016F22Rik	71898
2310021P13Rik	268721
2310022A10Rik	66367
2310022K01Rik	71909
2310028N02Rik	66950
2310028O11Rik	433771
2310030G06Rik	66952
2310037P21Rik	72309
2310038H17Rik	67099
2310040A13Rik	69641
2310043L02Rik	69664
2310044G17Rik	217732
2310044H10Rik	69683
2310045A20Rik	231238
2310047B19Rik	66962
2310047M10Rik	71923
2310056P07Rik	70186
2310057D15Rik	67870
2310061C15Rik	66531
2310061F22Rik	66965
2310067B10Rik	71947
2310079F23Rik	78890
2310079N02Rik	66566
2400003C14Rik	71955
2410001C21Rik	66404
2410002F23Rik	66976
2410002O22Rik	66975
2410003K15Rik	75593
2410004B18Rik	66421
2410004N11Rik	66989
2410005H09Rik	232969
2410015B03Rik	71983
2410016F19Rik	67371
2410018C20Rik	67873
2410018G20Rik	72083
2410018L13Rik	69732
2410019A14Rik	229937
2410025L10Rik	381668
2410075D05Rik	73681
2410076I21Rik	73673
2410104I19Rik	67959
2410116G06Rik	68236
2410127E16Rik	76787
2410146L05Rik	67968
2410166I05Rik	76824
2410193C02Rik	76775
2510003E04Rik	72320
2510042P03Rik	72421
2600001B17Rik	268490
2600009E05Rik	77006
2600010E01Rik	72446
2600014M03Rik	69900
2610009E16Rik	69202
2610015P09Rik	212153
2610016C23Rik	71804
2610017I09Rik	66297
2610019A05Rik	72149
2610019P18Rik	66455
2610020C11Rik	72154
2610020O08Rik	67050
2610021K21Rik	78767
2610024E20Rik	225358
2610028A01Rik	72400
2610029I01Rik	77032
2610033H07Rik	75416
2610036L11Rik	66311
2610039C10Rik	66578
2610040C18Rik	69928
2610042O14Rik	66460
2610101J03Rik	66580
2610101N10Rik	67958
2610109H07Rik	70433
2610203C20Rik	70455
2610209M04Rik	66618
2610301F02Rik	545428
2610301K12Rik	72477
2610304G08Rik	70470
2610510H03Rik	68215
2610511M17Rik	74206
2610524H06Rik	330173
2610528J11Rik	66451
2610528K11Rik	72543
2610529C04Rik	67075
2700029M09Rik	72612
2700050L05Rik	214764
2700062C07Rik	68046
2700081O15Rik	108899
2700083E18Rik	72640
2700085E05Rik	67201
2700094F01Rik	72649
2810003C17Rik	108897
2810008M24Rik	75616
2810012G03Rik	66306
2810021J22Rik	69944
2810032G03Rik	72669
2810046L04Rik	212127
2810047C21Rik	72716
2810055F11Rik	67217
2810055G20Rik	77994
2810055G22Rik	108086
2810406C15Rik	68298
2810406K13Rik	72184
2810407A14Rik	70211
2810407C02Rik	69227
2810410C14Rik	230582
2810410L24Rik	76377
2810428I15Rik	66462
2810430M08Rik	67223
2810437L13Rik	68033
2810441K11Rik	68642
2810446P07Rik	72745
2810451A06Rik	72778
2900002H16Rik	75695
2900006F19Rik	72899
2900011O08Rik	67254
2900026A02Rik	243219
2900042B11Rik	72938
2900057D21Rik	72993
2900073G15Rik	67268
2900073H19Rik	68205
2900093B09Rik	58188
3000004C01Rik	70218
3010026O09Rik	68067
3100004P22Rik	68035
3110001A13Rik	66540
3110001D03Rik	66928
3110001I20Rik	70354
3110009E18Rik	73103
3110023E09Rik	68038
3110023G01Rik	71206
3110043J09Rik	73167
3110045G13Rik	73182
3110048E14Rik	73225
3110049J23Rik	67307
3110056O03Rik	73218
3110057O12Rik	269423
3110082I17Rik	73212
3200002M19Rik	75430
3222401M22Rik	74013
3230401D17Rik	66680
3300002I08Rik	69277
3321401G04Rik	77574
3732413I11Rik	74315
3830402I07Rik	408068
3930402G23Rik	74027
4430402I18Rik	381218
4631426E05Rik	66696
4631426H08Rik	70810
4632404H12Rik	74034
4632412N22Rik	320159
4632413K17Rik	216440
4632417D23Rik	245843
4632417K18Rik	107373
4732415M23Rik	320869
4732418C07Rik	230648
4732429D16Rik	217305
4732471D19Rik	319719
4732473B16Rik	100342
4732474A20Rik	320997
4732475C15Rik	545938
4732484G22Rik	406220
4732496O08Rik	242736
4732497O03Rik	216987
4733401H18Rik	66706
4831416G18Rik	237353
4833409A17Rik	74580
4833422F24Rik	74614
4833442J19Rik	320204
4833446K15Rik	78923
4921506I22Rik	66704
4921506J03Rik	382423
4921509E05Rik	319207
4921511K06Rik	232664
4921513D23Rik	223989
4921517N04Rik	76857
4921524J06Rik	77057
4921530D09Rik	77058
4921536K21Rik	67430
4930401F20Rik	243822
4930415O20Rik	73863
4930427A07Rik	104732
4930429A22Rik	208718
4930430E16Rik	73873
4930432E11Rik	243900
4930433N12Rik	114673
4930441O14Rik	68271
4930444P10Rik	75799
4930452B06Rik	74430
4930455C21Rik	76916
4930461P20Rik	78244
4930467M19Rik	353205
4930471M23Rik	74919
4930473A06Rik	320226
4930500O05Rik	242409
4930510E17Rik	74695
4930511J11Rik	74720
4930517K11Rik	68172
4930519G04Rik	67593
4930527D15Rik	67736
4930533C12Rik	211430
4930533L02Rik	75207
4930534B04Rik	75216
4930535E21Rik	382077
4930538K18Rik	75180
4930546H06Rik	75202
4930547M16Rik	75299
4930548G07Rik	75339
4930549O06	233164
4930556L07Rik	75283
4930556P03Rik	75284
4930558J22Rik	218102
4930558O21Rik	68307
4930564D02Rik	75269
4930573I19Rik	104859
4930578G10Rik	75952
4930588K23Rik	619305
4930591A17Rik	68175
4931406C07Rik	70984
4931406I20Rik	66743
4931407K02Rik	77627
4931408A02Rik	70967
4931414P19Rik	74359
4931422A03Rik	70986
4931427P12Rik	622474
4931428D14Rik	216618
4932415D10Rik	237411
4932416N17Rik	74374
4932417H02Rik	74370
4932417I16Rik	234740
4932432N11Rik	74386
4932435O22Rik	319819
4932442K08Rik	67544
4933402J24Rik	74438
4933403F05Rik	108654
4933403M22Rik	74071
4933403O03Rik	74399
4933405K07Rik	74400
4933406E20Rik	74443
4933407H18Rik	71101
4933409K07Rik	108816
4933417O08Rik	71146
4933424B01Rik	71177
4933424G06Rik	71166
4933425L03Rik	71169
4933426I21Rik	71163
4933426K21Rik	108653
4933427D14Rik	74477
4933427G17Rik	74466
4933427I04Rik	664620
4933429F08Rik	328967
4933430I17Rik	214106
4933433K01Rik	194908
4933434E20Rik	99650
4933434I06Rik	71233
4933435A13Rik	74467
4933436C20Rik	71296
4933439C20Rik	236604
4933439F18Rik	66771
4933440M02Rik	71208
5031408O05Rik	331491
5033413D22Rik	75973
5033414K04Rik	98496
5133400G04Rik	71242
5230400G24Rik	75734
5330416C01Rik	403201
5330438I03Rik	381325
5330439J01Rik	109205
5430432N15Rik	74490
5430435G22Rik	226421
5730403B10Rik	66626
5730405I09Rik	67974
5730409G07Rik	66628
5730410I19Rik	66622
5730412N02Rik	319734
5730455O13Rik	70567
5730460C07Rik	70594
5730466H23Rik	68145
5730472N09Rik	108958
5730507A09Rik	70638
5730507C01Rik	236366
5730509C05Rik	68524
5730509K17Rik	231214
5730557B15Rik	67434
5730577I03Rik	66662
5730590G19Rik	77011
5730593N15Rik	77583
5830404H04Rik	207781
5830411E10Rik	109019
5830428H23Rik	414758
5830446M03Rik	57905
5830457H20Rik	217708
5830477G23Rik	76116
5830484A20Rik	109032
5930403N24Rik	320504
5930416I19Rik	72440
6030405A18Rik	329641
6030408B16Rik	77717
6030413G23Rik	210004
6030422M01Rik	77875
6030429G01Rik	436022
6030445D17Rik	320133
6030490I01Rik	240064
6230400D17Rik	76133
6330409D20Rik	70730
6330409N04Rik	66674
6330416G13Rik	230279
6330416L07Rik	319615
6330442E10Rik	268567
6330444E15Rik	442797
6330500D04Rik	193385
6330503C03Rik	76156
6330512M04Rik	320802
6330530A05Rik	230678
6330549D23Rik	229613
6330577E15Rik	67788
6330578E17Rik	76178
6330581L23Rik	233056
6430531B16Rik	381933
6430537H07Rik	226265
6430701C03Rik	76229
6430706D22Rik	381280
6720457D02Rik	77117
6720463M24Rik	77744
6720467C03Rik	68099
6720489N17Rik	211378
6820408C15Rik	228778
6820416H06Rik	212569
8030463A06Rik	414083
8430420C20Rik	233806
8430426H19Rik	71508
8430429K09Rik	71523
9030409G11Rik	71529
9030421J09Rik	245282
9030425E11Rik	71566
9030612M13Rik	208292
9030617O03Rik	217830
9130008F23Rik	71583
9130023D20Rik	268706
9130023F12Rik	216549
9130218O11Rik	328561
9130404D14Rik	227737
9230009I02Rik	619293
9230109N16	229862
9330154J02Rik	442799
9330180I18	243866
9430023L20Rik	68118
9430057O19Rik	231093
9430069J07Rik	211383
9430098E02Rik	77090
9530048O09Rik	78611
9530068E07Rik	213673
9630014M24Rik	381155
9630019K15Rik	320111
9630033F20Rik	319801
9630046K23Rik	224143
9630058J23Rik	226744
9830134C10Rik	442827
9830169C18Rik	217705
a	50518
A030009H04Rik	80515
A030011M19	240916
A130028J20Rik	547176
A230048G03Rik	320473
A230067G21Rik	241694
A230072I06Rik	619290
A230083G16Rik	442825
A230107C01Rik	320225
A330102K23Rik	77771
A3galt2	215493
A430005L14Rik	97159
A430041B07Rik	328108
A430105I19Rik	214239
A430110N23Rik	269855
A4galt	239559
A530013C23Rik	329562
A530054K11Rik	212281
A530058N18Rik	320846
A530089I17Rik	103199
A530094I17Rik	238693
A630033E08Rik	240041
A630042L21Rik	106894
A730013G03Rik	320952
A730018C14Rik	319590
A730041O15Rik	269717
A730089K16Rik	320411
A830007P12Rik	227612
A830019P07Rik	329056
A830023I12Rik	320875
A830041P22Rik	320208
A830058L05Rik	210503
A830073O21Rik	320262
A830091I15Rik	237868
A930001M12Rik	320500
A930006D11Rik	278304
A930016P21Rik	68073
AA408556	107094
AA474455	231151
AA536717	105428
AA960436	101985
Aaas	223921
Aacs	78894
Aak1	269774
Aatk	11302
AB112350	242864
AB124611	382062
Abca7	27403
Abca8a	217258
Abca9	217262
Abcb7	11306
Abcc3	76408
Abcc5	27416
Abcc8	20927
Abcd2	26874
Abcd3	19299
Abcd4	19300
Abcg4	192663
Abcg8	67470
Abhd10	213012
Abhd13	68904
Abhd14a	68644
Abhd4	105501
Abhd5	67469
Abhd6	66082
Abi2	329165
Abi3bp	320712
Abl1	11350
Ablim1	226251
Abo	80908
Abpb	233099
Abpd	494519
Abpe	381970
Abr	109934
Abt1	30946
Acaa1a	113868
Acaa1b	235674
Acacb	100705
Acad11	102632
Acad8	66948
Acad9	229211
Acadm	11364
Acadsb	66885
Acbd5	74159
Acbd6	72482
Accn1	11418
Accn2	11419
Ace	11421
Acin1	56215
Acly	104112
Acn9	71238
Aco1	11428
Aco2	11429
Acot11	329910
Acot12	74156
Acot7	70025
Acoxl	74121
Acp5	11433
Acp6	66659
Acpp	56318
Acrbp	54137
Acsl6	216739
Acta2	11475
Actb	11461
Actg1	11465
Actg2	11468
Actn1	109711
Actn4	60595
Actr2	66713
Actr5	109275
Actr6	67019
Actrt2	73353
Acvr2a	11480
Acy1	109652
Ada	11486
Adal	75894
Adam12	11489
Adam15	11490
Adam18	13524
Adam21	56622
Adam23	23792
Adam32	353188
Adam9	11502
Adamts10	224697
Adamts2	216725
Adamts20	223838
Adamts5	23794
Adamts6	108154
Adar	56417
Adarb1	110532
Adck4	76889
Adcy5	224129
Adcy6	11512
Adcy7	11513
Adcy9	11515
Add2	11519
Add3	27360
Adh4	26876
Adh5	11532
Adhfe1	76187
Adk	11534
Adm2	223780
Adora1	11539
Adpgk	72141
Adprhl2	100206
Adra1b	11548
Adra1d	11550
Adra2c	11553
Adrbk2	320129
Adssl1	11565
Aebp2	11569
Aff4	93736
Afg3l1	114896
Afg3l2	69597
Afmid	71562
Agbl3	76223
Aggf1	66549
Agpat1	55979
Agpat6	102247
Agr2	23795
Ahnak	66395
Ahr	11622
AI256775	218341
AI413782	104799
AI427138	98335
AI427515	270097
AI427809	381524
AI450540	226252
AI450948	382643
AI451617	209387
AI452372	239555
AI467606	101602
AI480556	233208
AI481105	98999
AI504432	229694
AI553587	103784
AI593442	330941
AI597013	100182
AI597468	103266
AI642036	216705
AI747699	381236
AI839735	104885
AI840826	407243
AI987944	233168
Aig1	66253
Aip	11632
Aipl1	114230
Ak1	11636
AK122525	331623
AK129128	218343
Ak3	56248
Akap1	11640
Akap2	11641
Akap3	11642
Akap8l	54194
Akp3	11648
Akr1c21	77337
Akr1e1	56043
Akt1	11651
AL022779	105246
AL033314	56463
Alas1	11655
Alcam	11658
Aldh1b1	72535
Aldh3a1	11670
Aldh3a2	11671
Aldh3b1	67689
Aldh4a1	212647
Aldh7a1	110695
Aldh9a1	56752
Alg1	208211
Alg12	223774
Alg2	56737
Alg5	66248
Alg6	320438
Alg9	102580
Alkbh8	67667
Aloxe3	23801
Als2	74018
Als2cl	235633
Amfr	23802
Amica1	270152
Amotl2	56332
Ampd2	109674
Amph	218038
Anapc11	66156
Anapc5	59008
Angel1	68737
Ank	11732
Ank1	11733
Ank2	109676
Ank3	11735
Ankrd1	107765
Ankrd12	106585
Ankrd13a	68420
Ankrd17	81702
Ankrd24	70615
Ankrd40	71452
Ankrd42	73845
Ankrd43	237761
Antxr1	69538
Anxa1	16952
Anxa2	12306
Anxa4	11746
Anxa5	11747
Anxa7	11750
Aoah	27052
Aox3l1	213043
Aox4	71872
Ap1b1	11764
Ap1s2	108012
Ap2b1	71770
Ap3d1	11776
Ap3m2	64933
Ap3s1	11777
Ap4b1	67489
Ap4m1	11781
Apba1	319924
Apba3	57267
Apbb1ip	54519
Apbb3	225372
Apcdd1	494504
Apeh	235606
Apobec1	11810
Apobec3	80287
App	11820
Aqp5	11830
Arc	11838
Arf2	11841
Arf3	11842
Arf4	11843
Arfgap3	66251
Arhgap1	228359
Arhgap10	78514
Arhgap11a	228482
Arhgap12	75415
Arhgap17	70497
Arhgap19	71085
Arhgap20	244867
Arhgap21	71435
Arhgap22	239027
Arhgap23	58996
Arhgap24	231532
Arhgap8	109270
Arhgap9	216445
Arhgdib	11857
Arhgef1	16801
Arhgef10	234094
Arhgef12	69632
Arhgef15	442801
Arhgef18	102098
Arhgef2	16800
Arhgef3	71704
Arhgef7	54126
Arhgef9	236915
Arid1a	93760
Arid3a	13496
Arid3b	56380
Arid5a	214855
Arid5b	71371
Arih1	23806
Arl1	104303
Arl13a	74448
Arl15	218639
Arl2bp	107566
Arl4a	11861
Arl4c	320982
Arl6ip2	56298
Arl6ip5	65106
Arl9	384185
Armc5	233912
Armc7	276905
Armc8	74125
Armcx2	67416
Arnt	11863
Arntl	11865
Arpc2	76709
Arpc3	56378
Arpc5l	74192
Arrb1	109689
Arrdc3	105171
Ars2	83701
Arsb	11881
Arsi	545260
Arvcf	11877
Asah1	11886
Asb1	65247
Asb13	142688
Asb8	78541
Ascc3l1	320632
Asna1	56495
Asph	65973
Asphd2	72898
Aspscr1	68938
Ass1	11898
Astn2	56079
Asxl1	228790
Asxl2	75302
Atbf1	11906
Ate1	11907
Atf1	11908
Atf2	11909
Atf4	11911
Atf7ip2	75329
Atg3	67841
Atg7	74244
Atg9a	245860
Atm	11920
Atn1	13498
Atoh7	53404
Atp11a	50770
Atp13a2	74772
Atp13a5	268878
Atp1a1	11928
Atp1a3	232975
Atp2a2	11938
Atp2b2	11941
Atp2b3	320707
Atp2c1	235574
Atp4a	11944
Atp5b	11947
Atp5e	67126
Atp5f1	11950
Atp5g2	67942
Atp6v0a1	11975
Atp6v0a2	21871
Atp6v0d1	11972
Atp6v0e	11974
Atp6v1a	11964
Atp6v1c1	66335
Atp6v1e1	11973
Atp6v1f	66144
Atp6v1g2	66237
Atp7a	11977
Atp7b	11979
Atp8a1	11980
Atpbd3	233189
Atxn1	20238
AU014645	433702
AU016693	225523
AU020772	277939
AU024582	227648
AU040320	100317
AU040377	268780
AU040829	216831
AU041783	226250
Aurka	20878
Aurkb	20877
Auts2	319974
Avpi1	69534
Avpr1b	26361
AW011752	104570
AW049604	106014
AW125688	381199
AW125753	105005
AW146242	232023
AW209491	105351
AW551984	244810
AW555464	217882
AY078069	243910
AY358078	278676
AY487415	231332
Aytl2	210992
Azi1	12009
B130024G19Rik	434198
B130055D15Rik	78658
B230118H07Rik	68170
B230218P12Rik	78880
B230312A22Rik	230088
B230312I18Rik	233058
B230369F24Rik	320110
B3galnt2	97884
B3gat1	76898
B3gat2	280645
B3gnt5	108105
B430006D22Rik	320786
B430209F14Rik	320551
B430211C08Rik	627280
B4galnt4	330671
B930037P14Rik	225861
Bace2	56175
Bahcc1	268515
Bahd1	228536
Bai1	107831
Bai3	210933
Baiap2l1	66898
Bambi	68010
Barhl1	54422
Barx2	12023
Basp1	70350
Bat1a	53817
Bat3	224727
Bat4	81845
Baz2b	407823
BB288505	433331
Bbx	70508
BC002059	213811
BC003885	225215
BC003940	192173
BC004044	80752
BC004636	228019
BC005537	79555
BC005764	216152
BC010462	209588
BC011209	217721
BC011426	224893
BC011467	216892
BC012278	235956
BC013529	215751
BC014685	232086
BC017612	170748
BC017647	216971
BC018285	223706
BC018371	264895
BC018462	232821
BC018465	228802
BC019537	228993
BC019561	225655
BC019731	231832
BC019943	234138
BC020489	223672
BC021381	212483
BC022651	330460
BC023814	229503
BC023818	387314
BC023829	236848
BC023892	212943
BC024063	331188
BC024479	235184
BC024814	239706
BC024868	232947
BC025575	217219
BC026657	208618
BC027061	232491
BC027231	212547
BC027342	241274
BC028528	229600
BC029169	208659
BC030336	233812
BC030476	239368
BC030477	216881
BC031353	235493
BC031781	208768
BC031853	234595
BC032203	210982
BC032204	108101
BC033915	70661
BC034204	270151
BC035947	269211
BC037034	231807
BC038822	239647
BC043301	210104
BC046404	192976
BC047219	269854
BC048403	270802
BC048671	243535
BC049349	234413
BC049688	407834
BC049806	213056
BC049816	232313
BC050078	237775
BC052046	240063
BC052055	328643
BC052328	223433
BC056923	227358
BC057593	240067
BC060677	240334
BC061212	381724
BC062115	408062
BC062650	227933
BC064011	407790
BC065112	408022
BC067068	216292
BC068157	73072
BC068281	238037
BC080695	329986
BC089491	280621
Bcar1	12927
Bcas3	192197
Bcat1	12035
Bcl10	12042
Bcl11b	58208
Bcl2	12043
Bcl2a1a	12044
Bcl2l1	12048
Bcl2l11	12125
Bcl2l12	75736
Bcl2l13	94044
Bcl7c	12055
Bcl9l	80288
Bet1l	54399
Bfsp2	107993
Bhlhb5	59058
Bicc1	83675
Bicd2	76895
Bin3	57784
Birc5	11799
Bivm	246229
Blcap	53619
Blnk	17060
Bloc1s2	73689
BM948371	380785
Bmp2k	140780
Bmp4	12159
Bmpr1a	12166
Bmpr2	12168
Bnc1	12173
Bnc2	242509
Bop1	12181
Bpgm	12183
Brca2	12190
Brd1	223770
Brd2	14312
Brd3	67382
Brd4	57261
Bre	107976
Brf2	66653
Brms1	107392
Brp44l	55951
Brrn1	215387
Brsk2	75770
Brunol4	108013
Brunol6	76183
Brwd1	93871
Bsdc1	100383
Bsn	12217
Bsnd	140475
Btaf1	107182
Btbd11	74007
Btbd3	228662
Btbd9	224671
Btf3	218490
Btg2	12227
Btk	12229
Bub1b	12236
Bxdc1	67239
Bzrp	12257
Bzw2	66912
C030004A17Rik	109229
C030010B13Rik	77310
C030018G13Rik	241076
C030039L03Rik	112415
C130022K22Rik	232236
C130050O18Rik	319772
C130052I12Rik	218335
C130074G19Rik	226777
C130076O07Rik	319504
C1galt1c1	59048
C1ql4	239659
C1qtnf2	69183
C1rl	232371
C2	12263
C230012O17Rik	319564
C230081A13Rik	244895
C230096C10Rik	230866
C330001K17Rik	77609
C330003B14Rik	105594
C330005M16Rik	101744
C330012H03Rik	319765
C330018D20Rik	77422
C330021A05Rik	217378
C330023M02Rik	231713
C330046G03Rik	252974
C330049O21Rik	320493
C4a	625018
C530024P05Rik	320916
C530028I08Rik	232933
C530028O21Rik	319352
C530043G21Rik	215015
C530044N13Rik	223978
C630035N08Rik	109349
C730048E16Rik	223690
C730049P21	327988
C76566	97440
C77080	97130
C78339	97863
C87436	232196
Cab39	12283
Cabc1	67426
Cabin1	104248
Cabp1	29867
Cabp2	29866
Cacna1c	12288
Cacna2d1	12293
Cacna2d3	12294
Cacnb3	12297
Cacng1	12299
Cacng3	54376
Cacng4	54377
Cad	69719
Cadps	27062
Cadps2	320405
Cage1	71213
Cald1	109624
Calr3	73316
Calu	12321
Camk1	52163
Camk1d	227541
Camk2a	12322
Camk2b	12323
Camp	12796
Camta2	216874
Cant1	76025
Canx	12330
Cap1	12331
Capn1	12333
Capn10	23830
Capn2	12334
Capn5	12337
Capn9	73647
Capzb	12345
Car12	76459
Card10	105844
Card11	108723
Card4	107607
Card9	332579
Cars	27267
Cask	12361
Caskin2	140721
Casp2	12366
Casp6	12368
Casp7	12369
Cast	12380
Catsper3	76856
Cav3	12391
Cbara1	216001
Cbfa2t2h	12396
Cbll1	104836
Cbln2	12405
Cbr3	109857
Cbx1	12412
Cbx4	12418
Cbx5	12419
Ccdc13	72894
Ccdc19	71870
Ccdc21	70012
Ccdc37	243538
Ccdc39	51938
Ccdc45	320162
Ccdc49	67480
Ccdc60	269693
Ccdc67	234964
Ccdc80	67896
Ccdc84	382073
Ccdc86	108673
Ccdc9	243846
Ccdc91	67015
Ccdc95	233875
Ccdc97	52132
Cchcr1	240084
Ccl12	20293
Ccl17	20295
Ccl2	20296
Ccl20	20297
Ccl27	20301
Ccl7	20306
Ccl8	20307
Ccm2	216527
Ccng1	12450
Ccng2	12452
Ccnh	66671
Ccni	12453
Ccnjl	380694
Ccnl1	56706
Ccpg1	72278
Ccr9	12769
Ccrk	105278
Cct2	12461
Cct3	12462
Cct8	12469
Cd164	53599
Cd164l2	69655
Cd209d	170779
Cd22	12483
Cd247	12503
Cd24a	12484
Cd274	60533
Cd276	102657
Cd40	21939
Cd44	12505
Cd59b	333883
Cd63	12512
Cd81	12520
Cd97	26364
Cda	72269
Cdadc1	71891
Cdc20	107995
Cdc25a	12530
Cdc26	66440
Cdc27	217232
Cdc2l6	78334
Cdc34	216150
Cdc37	12539
Cdc37l1	67072
Cdc42	12540
Cdc42bpb	217866
Cdc42ep1	104445
Cdc42ep3	260409
Cdc42ep4	56699
Cdc42ep5	58804
Cdc45l	12544
Cdc5l	71702
Cdc6	23834
Cdc7	12545
Cdc91l1	228812
Cdca8	52276
Cdh1	12550
Cdh11	12552
Cdh2	12558
Cdh22	104010
Cdh23	22295
Cdh7	241201
Cdk4	12567
Cdk5rap1	66971
Cdk5rap3	80280
Cdk6	12571
Cdk7	12572
Cdkl3	213084
Cdkl5	382253
Cdkn1a	12575
Cdkn1b	12576
Cdkn1c	12577
Cdkn2a	12578
Cds1	74596
Cdsn	386463
Cdv3	321022
Cdyl2	75796
Ceacam18	72431
Cebpa	12606
Cebpd	12609
Cecr2	330409
Celsr3	107934
Centb1	216859
Centb5	140500
Centg2	347722
Centg3	213990
Cep135	381644
Cep164	214552
Cep250	16328
Cep27	66296
Cep55	74107
Cept1	99712
Ces3	104158
Cetn3	12626
Cfl1	12631
Cflar	12633
Cgref1	68567
Cgrrf1	68755
Ch25h	12642
Chchd5	66170
Chd1	12648
Chd9	109151
Chek2	50883
Cherp	27967
Ches1	71375
Chic2	74277
Chit1	71884
Chmp2a	68953
Chmp2b	68942
Chordc1	66917
Chrd	12667
Chrdl2	69121
Chrna5	110835
Chrne	11448
Chst3	53374
Chst7	60322
Churc1	211151
Cic	71722
Cideb	12684
Cirh1a	21771
Cit	12704
Cited2	17684
Ciz1	68379
Ckap2l	70466
Ckap4	216197
Clasp1	76707
Clasp2	76499
Clcf1	56708
Clcn2	12724
Clcn4-2	12727
Clcn6	26372
Clcnka	12733
Cldn1	12737
Cldn10	58187
Cldn12	64945
Clic1	114584
Clic5	224796
Clk2	12748
Clk3	102414
Clk4	12750
Clmn	94040
Cln3	12752
Cln6	76524
Cln8	26889
Clnk	27278
Clns1a	12729
Clpb	20480
Clptm1	56457
Clta	12757
Cltc	67300
Cmah	12763
Cml3	93674
Cmtm1	353509
Cmtm3	68119
CN716893	434903
Cnbp1	12785
Cndp2	66054
Cnga3	12790
Cnih2	12794
Cnn2	12798
Cnn3	71994
Cnnm4	94220
Cnot3	232791
Cnot6	104625
Cntfr	12804
Cntnap1	53321
Cntrob	216846
Cog1	16834
Cog8	97484
Col12a1	12816
Col15a1	12819
Col16a1	107581
Col18a1	12822
Col1a1	12842
Col1a2	12843
Col20a1	73368
Col23a1	237759
Col25a1	77018
Col27a1	373864
Col28a1	213945
Col2a1	12824
Col4a2	12827
Col4a3	12828
Col4a4	12829
Col5a1	12831
Col5a2	12832
Col5a3	53867
Col8a2	329941
Col9a3	12841
Commd1	17846
Commd6	66200
Commd8	27784
Comp	12845
Cops4	26891
Cops7a	26894
Copz1	56447
Coq3	230027
Coro7	78885
Cox15	226139
Cox4i1	12857
Cox6a1	12861
Cpe	12876
Cpeb4	67579
Cpne4	74020
Cpt1a	12894
Cpt1b	12895
Cradd	12905
Cramp1l	57354
Creb1	12912
Crebbp	12914
Crebl2	232430
Crhr1	12921
Crim2	333088
Crispld2	78892
Crk	12928
Crkl	12929
Crkrs	69131
Crlf1	12931
Crlf3	54394
Crls1	66586
Crmp1	12933
Crsp7	70625
Crsp8	68975
Crtac1	72832
Crtam	54698
Crx	12951
Cryba2	12958
Crybb3	12962
Crygd	12967
Cryl1	68631
Cryz	12972
Cs	12974
Csde1	229663
Csf1	12977
Csmd2	329942
Csnk1a1	93687
Csnk1g1	214897
Csnk2a1	12995
Cspg4	121021
Cspg5	29873
Csprs	114564
Csrp2	13008
Cst3	13010
Cstf2	108062
Ctbp2	13017
Ctcf	13018
Ctdspl	69274
Ctgf	14219
Ctnna1	12385
Ctnna2	12386
Ctnna3	216033
Ctnnd1	12388
Ctnnd2	18163
Ctns	83429
Ctrl	109660
Ctsd	13033
Cttn	13043
Cttnbp2nl	80281
Cuedc1	103841
Cuedc2	67116
Cugbp2	14007
Cul4a	99375
Cutl1	13047
Cx3cr1	13051
Cxcl12	20315
Cxcl15	20309
Cxcl16	66102
Cxcl5	20311
Cxxc4	319478
Cxxc6	52463
Cyb5r1	72017
Cyb5r2	320635
Cyb5r3	109754
Cyb5r4	266690
Cybasc3	225912
Cyct	13067
Cyfip2	76884
Cyp11a1	13070
Cyp1b1	13078
Cyp26a1	13082
Cyp2b9	13094
Cyp2d22	56448
Cyp2f2	13107
Cyp2r1	244209
Cyp39a1	56050
Cyp3a16	13114
Cyp3a41	53973
Cyp46a1	13116
Cyp4f13	170716
Cyp4f15	106648
Cyp51	13121
Cypt4	235067
Cys1	12879
D030011O10Rik	320560
D030013I16Rik	328734
D030016E14Rik	320714
D030022P06Rik	546001
D030056L22Rik	225995
D0HXS9928E	108160
D10Bwg1379e	215821
D10Ucla1	28193
D10Wsu102e	28109
D11Ertd333e	68066
D11Ertd636e	52670
D11Ertd759e	629974
D11Wsu47e	276852
D130011D22Rik	319593
D130054N24Rik	235315
D130058I21Rik	276829
D130079A08Rik	320671
D14Ertd231e	210925
D14Ertd449e	66039
D14Ertd581e	52023
D15Ertd785e	52683
D15Wsu169e	223666
D17H6S53E	114585
D17Wsu92e	224647
D18Ertd653e	52662
D19Ertd386e	52013
D19Ertd652e	70806
D19Wsu12e	226090
D19Wsu162e	226178
D1Ertd622e	52392
D230002A01Rik	319388
D230005D02Rik	239188
D230012E17Rik	241062
D230025D16Rik	234678
D230039L06Rik	240945
D2Wsu81e	227695
D330022A01Rik	320169
D3Ertd300e	56790
D430014M15	269902
D430042O09Rik	233865
D4Bwg0951e	52829
D4Ertd196e	52174
D4Ertd429e	230917
D4Wsu114e	28010
D5Ertd40e	231630
D5Ertd579e	320661
D5Ertd585e	71782
D5Wsu178e	28042
D6Wsu116e	28006
D6Wsu163e	28040
D730039F16Rik	77996
D830007B15Rik	330096
D830014E11Rik	320751
D830036C21Rik	330479
D830044D21Rik	320621
D8Ertd457e	101994
D8Ertd82e	244418
D930005D10Rik	231858
D930010J01Rik	107227
D930036F22Rik	320487
D930048N14Rik	97775
D9Ertd280e	272636
D9Ertd402e	382117
D9Mgc48e	28135
Daam1	208846
Daam2	76441
Dab1	13131
Dad1	13135
Dalrd3	67789
Dap	223453
Dapk1	69635
Dapk2	13143
Dars	226414
Daxx	13163
Dazap1	70248
Dazap2	23994
Dbt	13171
Dbx1	13172
Dcamkl1	13175
Dcamkl3	245038
Dcdc2	195208
Dchs1	233651
Dcir2	474145
Dclre1c	227525
Dcps	69305
Dctn3	53598
Dctn4	67665
Dctn6	22428
Dcun1d1	114893
Dcun1d3	233805
Dcun1d5	76863
Dcxr	67880
Ddah2	51793
Ddb1	13194
Ddef1	13196
Ddef2	211914
Ddefl1	230837
Ddhd1	114874
Ddhd2	72108
Ddit4	74747
Ddit4l	73284
Ddr1	12305
Ddr2	18214
Ddx17	67040
Ddx18	66942
Ddx19b	234733
Ddx23	74351
Ddx24	27225
Ddx25	30959
Ddx27	228889
Ddx31	227674
Ddx3x	13205
Ddx42	72047
Ddx48	192170
Ddx52	78394
Ddx54	71990
Ddx6	13209
Deaf1	54006
Decr2	26378
Dedd	21945
Defb33	654453
Defcr3	13237
Defcr20	68009
Dek	110052
Denr	68184
Depdc2	76135
Depdc6	97998
Depdc7	211896
Derl1	67819
Derl2	116891
Det1	76375
Dgat1	13350
Dgat2l4	245532
Dgcr6	13353
Dgcr8	94223
Dgka	13139
Dgke	56077
Dguok	27369
Dhcr7	13360
Dhrs10	66065
Dhrs3	20148
Dhrs7	66375
Dhrs7b	216820
Dhrs7c	68460
Dhx37	208144
Dhx38	64340
Dhx8	217207
Dido1	23856
Dio1	13370
Dio3	107585
Diras2	68203
Dirc2	224132
Dlc1	50768
Dlgap1	224997
Dlgap2	244310
Dlgap4	228836
Dlgh4	13385
Dll3	13389
Dlx1	13390
Dlx3	13393
Dmap1	66233
Dmp1	13406
Dmpk	13400
Dmrta2	242620
Dmtf1	23857
Dmwd	13401
Dnahc1	110084
Dnaja1	15502
Dnajb1	81489
Dnajb10	56812
Dnajb5	56323
Dnajb6	23950
Dnajb8	56691
Dnajc10	66861
Dnajc14	74330
Dnajc3	19107
Dnajc7	56354
Dnajc9	108671
Dnali1	75563
Dnase1l2	66705
Dnm2	13430
Dnm3	103967
Dnmt2	13434
Doc2a	13446
Doc2g	60425
Dock1	330662
Dock11	75974
Dock2	94176
Dock3	208869
Dock4	238130
Dock7	67299
Dock8	76088
Dohh	102115
Dok4	114255
Dok5	76829
Dot1l	208266
Dpagt1	13478
Dpf2	19708
Dpf3	70127
Dpp3	75221
Dpp8	74388
Dpp9	224897
Dppa1	347708
Dpy19l3	233115
Dpys	64705
Dpysl2	12934
Dpysl3	22240
Dqx1	93838
Dr1	13486
Drap1	66556
Drd1ip	68566
Drd2	13489
Drd3	13490
Dscam	13508
Dscr1	54720
Dscr2	56088
Dst	13518
Dtnb	13528
Dtnbp1	94245
Dtwd1	69185
Dtx2	74198
Dtx4	207521
Dus2l	66369
Dusp1	19252
Dusp10	63953
Dusp14	56405
Dusp16	70686
Dusp6	67603
Dut	110074
Dvl1	13542
Dvl2	13543
Dym	69190
Dync1li2	234663
Dync2h1	110350
Dynlrb2	75465
Dyrk1b	13549
Dyrk2	69181
E030002O03Rik	244180
E130012K09	215472
E130014J05Rik	214133
E130018O15Rik	442795
E130103I17Rik	319845
E130120F12Rik	629016
E130203B14Rik	320736
E130304F04Rik	245269
E130309B19Rik	243187
E130319B15Rik	209645
E230001N04Rik	320187
E230022H04Rik	225339
E330014E10Rik	433920
E330026B02Rik	245026
E330040A16Rik	330660
E430012M05Rik	321003
E430029J22Rik	319836
E4f1	13560
Ear1	13586
Ear12	503845
Ebf1	13591
Ebf2	13592
Ebf3	13593
Ebf4	228598
Ebp	13595
Ece2	107522
Ech1	51798
Echdc1	52665
Echdc2	52430
Echs1	93747
Ect2	13605
Edaradd	171211
Edd1	70790
Edg1	13609
Edg2	14745
Edn1	13614
Edn2	13615
Eef1d	66656
Eef1e1	66143
Eef1g	67160
Efcab5	319634
Efhc1	71877
Efna1	13636
Efna5	13640
Eftud1	101592
Eftud2	20624
Egln1	112405
Egln3	112407
Egr1	13653
Ehbp1	216565
Ehd1	13660
Ehd2	259300
Ehd3	57440
Ei24	13663
Eif1ay	66235
Eif2ak1	15467
Eif2ak2	19106
Eif2ak4	27103
Eif2b2	217715
Eif2b4	13667
Eif2b5	224045
Eif2c4	76850
Eif2s1	13665
Eif2s2	67204
Eif3s10	13669
Eif3s2	54709
Eif3s3	68135
Eif3s5	66085
Eif3s6ip	223691
Eif3s7	55944
Eif3s8	56347
Eif4a2	13682
Eif4enif1	74203
Eif4g1	208643
Eif5a2	208691
Eif5b	226982
Elavl1	15568
Elavl3	15571
Elf1	13709
Elf3	13710
Elk3	13713
Elk4	13714
Ell	13716
Ell2	192657
Elmo2	140579
Eln	13717
Elovl1	54325
Elovl2	54326
Elovl3	12686
Elovl4	83603
Elovl6	170439
Elp3	74195
Elp4	77766
Emb	13723
Emd	13726
Eme1	268465
Emid2	140709
Emilin1	100952
Eml2	72205
Eml3	225898
Emp1	13730
Emp2	13731
Emr1	13733
Emx1	13796
Emx2	13797
En1	13798
En2	13799
Enah	13800
Enc1	13803
Eno1	13806
Eno2	13807
Enpp1	18605
Enpp5	83965
Entpd3	215446
Eomes	13813
Ep300	328572
Epb4.1l3	13823
Epb4.1l4a	13824
Epha4	13838
Ephb1	270190
Ephb3	13845
Ephb6	13848
Ephx1	13849
Epn1	13854
Epo	13856
Eprs	107508
Eps15l1	13859
Epx	13861
Erbb2	13866
Erbb2ip	59079
Erbb3	13867
Ercc3	13872
Ercc4	50505
Ercc6	319955
Ereg	13874
Ergic2	67456
Ero1l	50527
Errfi1	74155
Es31	382053
Esam1	69524
Esrra	26379
Esx1	13984
Etf1	225363
Etfb	110826
Ethe1	66071
Etohi1	13999
Ets1	23871
Etv1	14009
Etv5	104156
Etv6	14011
Evi1	14013
Evx2	14029
Ewsr1	14030
Exoc5	105504
Exoc8	102058
Exosc1	66583
Exosc3	66362
Ext1	14042
Eya1	14048
Eya4	14051
F2rl1	14063
F3	14066
F630043A04Rik	219114
F7	14068
F730015K02Rik	319526
F730047E07Rik	212377
Fabp3	14077
Fads2	56473
Fads3	60527
Fance	72775
Farp1	223254
Fars2	69955
Farslb	23874
Fbf1	217335
Fbl	14113
Fbn1	14118
Fbn2	14119
Fbp1	14121
Fbp2	14120
Fbs1	14123
Fbxl10	30841
Fbxl11	225876
Fbxl12	30843
Fbxl13	320118
Fbxl18	231863
Fbxl19	233902
Fbxl20	72194
Fbxl22	74165
Fbxl3	50789
Fbxl8	50788
Fbxo10	269529
Fbxo15	50764
Fbxo18	50755
Fbxo21	231670
Fbxo24	71176
Fbxo32	67731
Fbxo4	106052
Fbxo45	268882
Fbxo7	69754
Fbxo8	50753
Fbxw14	50757
Fbxw8	231672
Fcho2	218503
Fcmd	246179
Fcnb	14134
Fdft1	14137
Fdps	110196
Fech	14151
Fem1a	14154
Fem1b	14155
Fem1c	240263
Fer1l3	226101
Fgd5	232237
Fgd6	13998
Fgf10	14165
Fgf11	14166
Fgf12	14167
Fgf13	14168
Fgf5	14176
Fgf7	14178
Fgf9	14180
Fgfbp1	14181
Fgfr1	14182
Fgfr1op	75296
Fgfr2	14183
Fgfr4	14186
Fgfrl1	116701
Fgr	14191
Fhad1	329977
Fhit	14198
Fhod1	234686
Fhod3	225288
Fibp	58249
Fiz1	23877
Fkbp10	14230
Fkbp1b	14226
Flcn	216805
Flg2	229574
Fliih	14248
Flot1	14251
Flrt2	399558
Flt3	14255
Flt4	14257
Fmo4	226564
[truncated: 3,051 more rows]
