# Supplementary material for: Dynamic Chromatin Localization of Sirt6 Shapes Stress- and Aging-Related Transcriptional Networks
Source: PLoS Genet. 2011 Jun 30;7(6):e1002153. doi: 10.1371/journal.pgen.1002153 (PMC3128103; doi:10.1371/journal.pgen.1002153)
Supplement: Table S3 — List of 2734 RelA targets. Gene name and NCBI Gene ID for the RelA targets identified by ChIP-chip. (XLSX) [file pgen.1002153.s006.xlsx]

## Sheet: Supp Table 2
Supplementary Table 3. List of ~2700 RelA targets
Gene Symbol	NCBI Gene ID
0610007L01Rik	71667
0610009B10Rik	68344
0610010B08Rik	627932
0610010E21Rik	68332
0610011L14Rik	68295
0610012D17Rik	66061
0610016J10Rik	76890
0610025P10Rik	216860
0610042C05Rik	66084
0610042E07Rik	67441
1110001J03Rik	66117
1110003E01Rik	68552
1110004F10Rik	56372
1110015K06Rik	68510
1110017D15Rik	73721
1110028C15Rik	68691
1110032A04Rik	66183
1110036O03Rik	66180
1110059E24Rik	66206
1110061O04Rik	97287
1190002J23Rik	68874
1190005I06Rik	68918
1200003M09Rik	71718
1300007L22Rik	71774
1300012G16Rik	71772
1300018I05Rik	74157
1500001A10Rik	68955
1500003O22Rik	101867
1500019G21Rik	66245
1500032H18Rik	69028
1520402A15Rik	68075
1600012P17Rik	72025
1700001F09Rik	71826
1700010A17Rik	75495
1700012B18Rik	71839
1700013L23Rik	69379
1700017G19Rik	72227
1700020C07Rik	75642
1700021F07Rik	72221
1700022C02Rik	66336
1700024D23Rik	72258
1700024G10Rik	71849
1700025G04Rik	69399
1700028P14Rik	67483
1700030F18Rik	72277
1700031F13Rik	73301
1700037H04Rik	67326
1700039E15Rik	76713
1700041C02Rik	73332
1700054O19Rik	74272
1700065O13Rik	73451
1700094C09Rik	78634
1700106J16Rik	74297
1700109F18Rik	73429
1700120B06Rik	436062
1700123K08Rik	76658
1700124K17Rik	73642
1700125F08Rik	73616
1700128E19Rik	73618
1810009M01Rik	65963
1810013C15Rik	329015
1810031K17Rik	69171
1810048P08Rik	69834
1810054G18Rik	75660
1810063B07Rik	67509
1810073N04Rik	72055
1810074P20Rik	67490
2010002N04Rik	106878
2010003K11Rik	69861
2010109K11Rik	72123
2010209O12Rik	100910
2010301N04Rik	72103
2010321M09Rik	69882
2210010A19Rik	94184
2210010C17Rik	70080
2210010L05Rik	98682
2210012G02Rik	66526
2210407C18Rik	78354
2210418O10Rik	76958
2310001H12Rik	69504
2310001L23Rik	77055
2310007D09Rik	71878
2310008M10Rik	66357
2310009E04Rik	75578
2310014H01Rik	76448
2310015N07Rik	66365
2310016F22Rik	71898
2310021H06Rik	67135
2310021P13Rik	268721
2310028O11Rik	433771
2310040C09Rik	69640
2310045A20Rik	231238
2310046K01Rik	69698
2310047B19Rik	66962
2310047M10Rik	71923
2310057D15Rik	67870
2310066E14Rik	75687
2310069N01Rik	76585
2410002F23Rik	66976
2410019A14Rik	229937
2410025L10Rik	381668
2410116G06Rik	68236
2410124H12Rik	76785
2410141K09Rik	76803
2600011C06Rik	67039
2600014M03Rik	69900
2610015P09Rik	212153
2610017I09Rik	66297
2610019P18Rik	66455
2610020C11Rik	72154
2610020H08Rik	434234
2610021K21Rik	78767
2610030H06Rik	67048
2610033H07Rik	75416
2610034B18Rik	70420
2610034M16Rik	69239
2610204K14Rik	67148
2610209A20Rik	67164
2610301G19Rik	219158
2610304G08Rik	70470
2610305D13Rik	112422
2610511M17Rik	74206
2610524G07Rik	66494
2610528K11Rik	72543
2700008B19Rik	217026
2700008N14Rik	76795
2700029M09Rik	72612
2700050L05Rik	214764
2700083E18Rik	72640
2700094F01Rik	72649
2810032G03Rik	72669
2810046L04Rik	212127
2810047C21Rik	72716
2810406C15Rik	68298
2810406K13Rik	72184
2810417M05Rik	68027
2810422J05Rik	75620
2810428I15Rik	66462
2810437L13Rik	68033
2810453I06Rik	67238
2810474O19Rik	67246
2900001O04Rik	67515
2900006F19Rik	72899
2900026A02Rik	243219
2900041A09Rik	72948
2900042B11Rik	72938
2900083I11Rik	58212
2900093B09Rik	58188
3110001K24Rik	75698
3110009E18Rik	73103
3110023E09Rik	68038
3110040N11Rik	67290
3110043O21Rik	73205
3110045G13Rik	73182
3110049J23Rik	67307
3110056O03Rik	73218
3110057O12Rik	269423
3110082I17Rik	73212
3300002I08Rik	69277
3321401G04Rik	77574
4631426J05Rik	77590
4732484G22Rik	406220
4921505C17Rik	78757
4921506I22Rik	66704
4921509C19Rik	381393
4921511H13Rik	207932
4921511K06Rik	232664
4921513D23Rik	223989
4921528I01Rik	70950
4930401F20Rik	243822
4930403C10Rik	73813
4930412F15Rik	242408
4930424G05Rik	67578
4930432H15Rik	73866
4930441O14Rik	68271
4930455F16Rik	76397
4930481F22Rik	74997
4930486L24Rik	214639
4930500O05Rik	242409
4930511H11Rik	78016
4930511J11Rik	74720
4930519G04Rik	67593
4930521I23Rik	74716
4930529M08Rik	78774
4930532D21Rik	320022
4930535B03Rik	75137
4930535E21Rik	382077
4930542C16Rik	75163
4930544L04Rik	78807
4930546H06Rik	75202
4930564D02Rik	75269
4930566A11Rik	75871
4930578G10Rik	75952
4930579C12Rik	319213
4930588K23Rik	619305
4931406C07Rik	70984
4931408A02Rik	70967
4931423N10Rik	70981
4931427P12Rik	622474
4932414J04Rik	237694
4932414K18Rik	231225
4932418E24Rik	329366
4932431P20Rik	114675
4932441K18Rik	353170
4933405K07Rik	74400
4933407H18Rik	71101
4933409K07Rik	108816
4933415L06Rik	108811
4933417O08Rik	71146
4933424B01Rik	71177
4933424G06Rik	71166
4933426M11Rik	217684
4933427G17Rik	74466
4933430I17Rik	214106
4933439C20Rik	236604
5033414K04Rik	98496
5133400G04Rik	71242
5133401N09Rik	75731
5330417C22Rik	229722
5330439J01Rik	109205
5430407P10Rik	227545
5430432M24Rik	73847
5430435G22Rik	226421
5730412N02Rik	319734
5730460C07Rik	70594
5730472N09Rik	108958
5730507C01Rik	236366
5730557B15Rik	67434
5730589K01Rik	268741
5730593N15Rik	77583
5830443L24Rik	76074
5830446M03Rik	57905
5832418A03Rik	244550
5930416I19Rik	72440
6030408C04Rik	217558
6130401L20Rik	75740
6330406I15Rik	70717
6330409D20Rik	70730
6330412F12Rik	53312
6330416G13Rik	230279
6330416L07Rik	319615
6330444E15Rik	442797
6330503C03Rik	76156
6330512M04Rik	320802
6330514A18Rik	216166
6430502M16Rik	218440
6430537H07Rik	226265
6430701C03Rik	76229
6430706D22Rik	381280
6720467C03Rik	68099
6720489N17Rik	211378
6820408C15Rik	228778
8030463A06Rik	414083
8430420C20Rik	233806
8430426H19Rik	71508
9030025P20Rik	381062
9030611O19Rik	104943
9130227C08Rik	219094
9330154J02Rik	442799
9330158H04Rik	319472
9430007A20Rik	381572
9430069J07Rik	211383
9430098E02Rik	77090
9530048O09Rik	78611
9630025I21Rik	408067
9630033F20Rik	319801
9630058J23Rik	226744
9930014A18Rik	320469
9930117H01Rik	320782
A230067G21Rik	241694
A230083G16Rik	442825
A330102K23Rik	77771
A3galt2	215493
A430005L14Rik	97159
A430033K04Rik	243308
A430041B07Rik	328108
A430089I19Rik	331195
A430093F15Rik	403202
A430107D22Rik	320484
A430110N23Rik	269855
A530021J07	330578
A530065I17Rik	319742
A630023P12Rik	231603
A630025C20Rik	212391
A630047E20Rik	271981
A730041O15Rik	269717
A730055C05Rik	338369
A830058L05Rik	210503
A830073O21Rik	320262
A930004K21Rik	228564
A930016P21Rik	68073
A930017N06Rik	243312
AA388235	433100
AA474455	231151
AA536749	26936
AA986860	212439
Aak1	269774
Aard	239435
Aarsl	224805
Abcb1b	18669
Abcc3	76408
Abcf3	27406
Abcg2	26357
Abhd10	213012
Abhd5	67469
Abi2	329165
Acaa2	52538
Acbd5	74159
Acbd6	72482
Accn3	171209
Ace	11421
Acin1	56215
Aco2	11429
Acot7	70025
Acoxl	74121
Acrbp	54137
Acsbg2	328845
Actl7b	11471
Actn4	60595
Acvr2a	11480
Adal	75894
Adam11	11488
Adam26a	13525
Adam9	11502
Adamts13	279028
Adamts18	208936
Adamts20	223838
Adar	56417
Adck4	76889
Adcy3	104111
Adcy8	11514
Add1	11518
Adhfe1	76187
Adora1	11539
Adra1a	11549
Adra1b	11548
Adra1d	11550
Adrbk2	320129
Adsl	11564
Aebp2	11569
Agr2	23795
AI314831	329480
AI427138	98335
AI428795	209683
AI450948	382643
AI451617	209387
AI452372	239555
AI467606	101602
AI480556	233208
AI481105	98999
AI504432	229694
AI507495	105866
AI597013	100182
AI597468	103266
AI747699	381236
AI854703	243373
Aif1	11629
Aig1	66253
Akap3	11642
Akt1	11651
AL033314	56463
Alb1	11657
Aldh3a1	11670
Aldh9a1	56752
Alg6	320438
Alkbh4	72041
Alkbh8	67667
Alox12b	11686
Alox5ap	11690
Alox8	11688
Alpk3	116904
Ambn	11698
Ampd2	109674
Amph	218038
Amy2	11723
Angptl6	70726
Ank	11732
Ank1	11733
Ank3	11735
Ankrd10	102334
Ankrd13a	68420
Ankrd17	81702
Ankrd24	70615
Ankrd27	245886
Anxa4	11746
Anxa5	11747
Anxa6	11749
Ap1b1	11764
Ap1g1	11765
Ap4m1	11781
Apbb2	11787
Apc	11789
Apc2	23805
Apobec3	80287
Aptx	66408
Arc	11838
Arhgap1	228359
Arhgap11a	228482
Arhgap22	239027
Arhgap29	214137
Arhgap9	216445
Arhgdia	192662
Arhgdib	11857
Arhgef1	16801
Arhgef10	234094
Arhgef18	102098
Arhgef2	16800
Arhgef7	54126
Arid1a	93760
Arid5a	214855
Arih1	23806
Arl2bp	107566
Arl5b	75869
Arl9	384185
Armc5	233912
Armcx2	67416
Armcx3	71703
Arpp19	59046
Arrb1	109689
Arrdc1	215705
Ars2	83701
Arvcf	11877
Asah3l	230379
Asb1	65247
Asb15	78910
Asb18	208372
Ascc3l1	320632
Ascl2	17173
Asna1	56495
Astn1	11899
Atbf1	11906
Atg4a	103003
Atn1	13498
Atp13a2	74772
Atp13a4	224079
Atp5f1	11950
Atp6v0a2	21871
Atp6v0a4	140494
Atp6v0d1	11972
Atp6v1c1	66335
Atp6v1e1	11973
Atp6v1f	66144
Atp8a1	11980
Atp8b3	67331
Atpbd1b	100210
Atrx	22589
Atxn7l1	380753
AU014645	433702
AU021092	239691
Auts2	319974
AW011752	104570
AW049604	106014
AW495713	102323
AW544981	213956
Axl	26362
AY078069	243910
Aytl1	270084
Azgp1	12007
B230218L05Rik	330998
B230342M21Rik	100637
B230369F24Rik	320110
B3gat1	76898
B3gat2	280645
B430006D22Rik	320786
B430211C08Rik	627280
B430306N03Rik	320148
B4galnt2	14422
Bace1	23821
Bad	12015
Bahcc1	268515
Bai3	210933
Banp	53325
Barhl1	54422
Baz2b	407823
BB288505	433331
Bbc3	170770
BC003993	80744
BC004044	80752
BC008163	230789
BC010462	209588
BC011248	224823
BC011426	224893
BC017612	170748
BC018242	235044
BC018371	264895
BC018462	232821
BC018465	228802
BC019943	234138
BC020077	230500
BC020489	223672
BC021611	257633
BC021785	215928
BC021891	234878
BC024063	331188
BC025462	208836
BC027342	241274
BC030477	216881
BC031781	208768
BC031853	234595
BC032204	108101
BC034204	270151
BC037703	242125
BC043301	210104
BC043934	270185
BC049816	232313
BC051244	232078
BC052883	381759
BC053749	333193
BC055004	381680
BC056923	227358
BC057627	330474
BC059842	230676
BC060677	240334
BC061212	381724
BC062109	231503
BC064033	208164
BC080695	329986
BC094219	207393
BC107364	329716
Bcar1	12927
Bcas3	192197
Bcat1	12035
Bcat2	12036
Bcl10	12042
Bcl11a	14025
Bcl2	12043
Bcl2a1a	12044
Bcl2l1	12048
Bcl2l11	12125
Bcl2l14	66813
Bcl3	12051
Bcl6	12053
Bcl7a	77045
Bcl9l	80288
Bdh2	69772
Bdkrb2	12062
Bdnf	12064
Bet1l	54399
Bhlhb4	140489
Bhlhb5	59058
Birc3	11796
Bloc1s2	73689
Bmp2k	140780
Bmpr2	12168
Bnc2	242509
Bop1	12181
Braf	109880
Brf1	72308
Brf2	66653
Bri3	55950
Brms1	107392
Brpf1	78783
Brpf3	268936
Brsk2	75770
Brunol4	108013
Brunol6	76183
Brwd1	93871
Bsdc1	100383
Bsnd	140475
Btbd11	74007
Btbd12	52864
Btbd9	224671
C030039L03Rik	112415
C130022K22Rik	232236
C130038G02Rik	77521
C1qb	12260
C230081A13Rik	244895
C230096C10Rik	230866
C3	12266
C330001K17Rik	77609
C330019L16Rik	208111
C330049O21Rik	320493
C530028O21Rik	319352
C730004C24Rik	545288
C730027P07Rik	245050
C730036D15Rik	209186
C76566	97440
C77080	97130
C78339	97863
C87436	232196
Cabp1	29867
Cabp2	29866
Cacna1c	12288
Cacna1e	12290
Cacna1s	12292
Cacnb3	12297
Cacng3	54376
Cacybp	12301
Cad	69719
Cadps2	320405
Calb1	12307
Cald1	109624
Calm3	12315
Calu	12321
Camk1	52163
Camk1g	215303
Camk2a	12322
Camk2n1	66259
Capn10	23830
Capn5	12337
Capns1	12336
Car14	23831
Card10	105844
Card15	257632
Card4	107607
Cars	27267
Casp2	12366
Casp4	12363
Casp6	12368
Cav1	12389
Cbara1	216001
Cbx5	12419
Cbx8	30951
Ccdc12	72654
Ccdc38	237465
Ccdc60	269693
Ccdc84	382073
Ccdc91	67015
Ccdc95	233875
Ccdc97	52132
Cck	12424
Cckbr	12426
Ccl17	20295
Ccl19	24047
Ccl2	20296
Ccnc	51813
Ccnd2	12444
Ccng2	12452
Ccnt1	12455
Ccnt2	72949
Ccpg1	72278
Ccrk	105278
Cct3	12462
Cct7	12468
Cd151	12476
Cd300d	140497
Cd33	12489
Cd37	12493
Cd40	21939
Cd44	12505
Cd55	13136
Cd63	12512
Cd69	12515
Cdadc1	71891
Cdc14a	229776
Cdc14b	218294
Cdc20	107995
Cdc37	12539
Cdc42ep1	104445
Cdc42ep5	58804
Cdc45l	12544
Cdc7	12545
Cdcp1	109332
Cdh11	12552
Cdh15	12555
Cdh22	104010
Cdh23	22295
Cdh7	241201
Cdk5rap2	214444
Cdk5rap3	80280
Cdk6	12571
Cdk7	12572
Cdkn1b	12576
Cdkn2a	12578
Cdkn2d	12581
Cds1	74596
Cds2	110911
Cdx4	12592
Ceacam13	69785
Cecr6	94047
Ceecam1	99151
Celsr2	53883
Centa2	216991
Centd2	69710
Centg3	213990
Cep27	66296
Cerk	223753
Cetn3	12626
Cfi	12630
Cgref1	68567
Cgrrf1	68755
Chd4	107932
Chd6	71389
Chd9	109151
Chga	12652
Chi3l3	12655
Chi3l4	104183
Chmp2a	68953
Chmp4b	75608
Chst1	76969
Chst12	59031
Ciapin1	109006
Cic	71722
Cidec	14311
Cirh1a	21771
Cited4	56222
Ckap1	66411
Clasp1	76707
Clcc1	229725
Clcn2	12724
Clcn4-2	12727
Clcn6	26372
Cldn15	60363
Clec4a3	73149
Clic4	29876
Clk3	102414
Cln3	12752
Clnk	27278
Clptm1	56457
Clstn1	65945
Clta	12757
Cltc	67300
Cml3	93674
Cmtm2a	73381
Cmtm5	67272
Cnnm4	94220
Cnot3	232791
Cntrob	216846
Cobl	12808
Cog4	102339
Cog6	67542
Col13a1	12817
Col15a1	12819
Col18a1	12822
Col19a1	12823
Col25a1	77018
Col4a2	12827
Col4a4	12829
Col5a3	53867
Col8a2	329941
Col9a1	12839
Col9a2	12840
Col9a3	12841
Comp	12845
Copa	12847
Cops8	108679
Coq3	230027
Coq9	67914
Cox8b	12869
Cp	12870
Cpa6	329093
Cpe	12876
Cplx1	12889
Cpsf3l	71957
Cpt1a	12894
Cpt1c	78070
Cpxm2	55987
Creld1	171508
Crim2	333088
Crispld1	83691
Crlf1	12931
Crsp8	68975
Crtac1	72832
Crxos1	546024
Cryba2	12958
Crygn	214301
Cryl1	68631
Cryz	12972
Csf1	12977
Csl	71832
Csnk1g3	70425
Csprs	114564
Cst11	78240
Cstf3	228410
Ctbp2	13017
Ctdsp2	52468
Ctf1	13019
Cthrc1	68588
Ctnna3	216033
Ctnnbl1	66642
Cuedc1	103841
Cul3	26554
Cul4a	99375
Cutl1	13047
Cxcl1	14825
Cxcl12	20315
Cxcl14	57266
Cxxc4	319478
Cyb561d1	72023
Cyb5r3	109754
Cyld	74256
Cyp27a1	104086
Cyp2a4	13086
Cyp2b9	13094
Cyp2c40	13099
Cyp2d13	68444
Cyp3a25	56388
Cyp3a44	337924
Cyp4a12	277753
Cyp4f16	70101
Cyp8b1	13124
Cypt2	245566
Cys1	12879
D030011N01Rik	245596
D030022P06Rik	546001
D11Bwg0517e	52897
D11Ertd636e	52670
D130029J02Rik	234695
D130040H23Rik	211135
D130052B06Rik	216644
D14Ertd209e	52535
D14Ertd581e	52023
D15Mit260	27008
D19Bwg1357e	52874
D19Wsu162e	226178
D230002A01Rik	319388
D230025D16Rik	234678
D230039L06Rik	240945
D2Bwg1335e	52838
D2hgdh	98314
D2Wsu81e	227695
D430042O09Rik	233865
D530005L17Rik	338349
D5Ertd579e	320661
D630042P16Rik	243612
D7Wsu128e	28018
D8Ertd82e	244418
D930005D10Rik	231858
D930016N04Rik	245368
Dab1	13131
Dab2	13132
Dact2	240025
Dapk3	13144
Dbccr1	56710
Dbh	13166
Dbt	13171
Dchs1	233651
Dclre1c	227525
Dctn3	53598
Dctn6	22428
Dcun1d1	114893
Dcun1d3	233805
Ddb1	13194
Ddef2	211914
Ddefl1	230837
Ddi2	68817
Ddit3	13198
Ddost	13200
Ddr1	12305
Ddr2	18214
Ddx23	74351
Ddx24	27225
Ddx27	228889
Ddx31	227674
Ddx58	230073
Ddx6	13209
Deaf1	54006
Dedd2	67379
Def6	23853
Defb6	116746
Defb7	246080
Dennd2a	209773
Denr	68184
Dfna5h	54722
Dgcr8	94223
Dgka	13139
Dhcr24	74754
Dhcr7	13360
Dhrs7c	68460
Dhx35	71715
Dhx37	208144
Dhx38	64340
Dido1	23856
Dlgh4	13385
Dll3	13389
Dlx3	13393
Dlx4	13394
Dmrta2	242620
Dmtf1	23857
Dnaic1	68922
Dnajb14	70604
Dnajb5	56323
Dnajb6	23950
Dnajc17	69408
Dnali1	75563
Dnase1l2	66705
Dnm1	13429
Dnm3	103967
Doc2a	13446
Dock2	94176
Dock4	238130
Dock7	67299
Dohh	102115
Dok5	76829
Dos	216164
Dpep1	13479
Dpep3	71854
Dpp6	13483
Dpysl3	22240
Dpysl4	26757
Dr1	13486
Dscr2	56088
Dscr3	13185
Dsg1c	211924
Dtna	13527
Dtwd1	69185
Dub2	13532
Duox2	214593
Dus3l	224907
Dusp14	56405
Dusp6	67603
Dusp8	18218
Dync1li2	234663
Dynll1	56455
Dynll2	68097
Dynlrb2	75465
E130012A19Rik	103551
E130012K09	215472
E130120F12Rik	629016
E130203B14Rik	320736
E130307M08Rik	68047
E130309D02Rik	231868
E130309F12Rik	272031
E130310K16Rik	269513
E2f3	13557
E330012B07Rik	402777
E330013P04Rik	107376
E330014E10Rik	433920
E330036I19Rik	231871
E430002G05Rik	210622
E430012M05Rik	321003
Ebf2	13592
Ebf3	13593
Ece2	107522
Ecel1	13599
Echdc3	67856
Echs1	93747
Edg5	14739
Edg8	94226
Edn2	13615
Eea1	216238
Eef1a2	13628
Eef1d	66656
Eefsec	65967
Efcab4a	213573
Efemp1	216616
Efha1	68514
Efhc1	71877
Eftud1	101592
Egln1	112405
Egln2	112406
Ehd1	13660
Eif2ak2	19106
Eif2ak3	13666
Eif2b4	13667
Eif2c2	239528
Eif2s1	13665
Eif2s2	67204
Eif3s5	66085
Eif4ebp3	108112
Eif4g1	208643
Ela3	67868
Elk1	13712
Ell	13716
Elmo1	140580
Elovl1	54325
Elovl4	83603
Elovl6	170439
Emg1	14791
Emid2	140709
Eml2	72205
Emp1	13730
Emx1	13796
Emx2	13797
Eno1	13806
Eno2	13807
Entpd1	12495
Entpd6	12497
Epha1	13835
Epha10	230735
Epha4	13838
Epha8	13842
Ephx1	13849
Epn1	13854
Eprs	107508
Ercc4	50505
Ern1	78943
Errfi1	74155
Etfb	110826
Etfdh	66841
Etohi1	13999
Etv5	104156
Evi1	14013
Evx1	14028
Exoc3	211446
Ext1	14042
Eya2	14049
F10	14058
F2r	14062
F3	14066
F730015K02Rik	319526
F8	14069
Fabp5	16592
Faf1	14084
Farp1	223254
Fas	14102
Fbf1	217335
Fbxl10	30841
Fbxl12	30843
Fbxl18	231863
Fbxo15	50764
Fbxo24	71176
Fbxo25	66822
Fbxo27	233040
Fbxo31	76454
Fbxo42	213499
Fbxw17	109082
Fem1c	240263
Fev	260298
Fgf3	14174
Fgf9	14180
Fgl1	234199
Fhit	14198
Fhod1	234686
Fmn2	54418
Fn1	14268
Fndc5	384061
Fndc7	320181
Fosl2	14284
Foxd3	15221
Foxi1	14233
Foxj2	60611
Foxl2	26927
Frag1	233575
Frs3	107971
Frzb	20378
Fstl1	14314
Ftl1	14325
Fut9	14348
Fxyd3	17178
Fxyd6	59095
Fyco1	17281
G630039H03Rik	239839
Gaa	14387
Gabarapl2	93739
Gabra2	14395
Gabrb1	14400
Gad1	14415
Gadd45b	17873
Gag	624217
Gak	231580
Galnt10	171212
Galntl2	78754
Ganab	14376
Ganc	76051
Gata2	14461
Gata6	14465
Gba2	230101
Gcc2	70297
Gcg	14526
Gcgr	14527
Gck	103988
Gcm1	14531
Gdap2	14547
Gdf1	14559
Gdf5	14563
Gdpd3	68616
Gdpd5	233552
Gfer	11692
Gfra1	14585
Gga3	260302
Ggtla1	23887
Gh	14599
Ghr	14600
Gimap8	243374
Gipc1	67903
Git2	26431
Giyd2	75764
Gjb3	14620
Gjb4	14621
Glcci1	170772
Gli3	14634
Glipr2	384009
Glp1r	14652
Glp2r	93896
Glra2	237213
Glra4	14657
Gm1006	381399
Gm1082	381868
Gm1157	382384
Gm128	229588
Gm1960	330122
Gm1961	381838
Gm1967	381411
Gm397	245109
Gm428	242502
Gm484	243967
Gm527	217648
Gm581	210541
Gm905	380863
Gm92	225518
Gmps	229363
Gna11	14672
Gnai2	14678
Gnai3	14679
Gnaq	14682
Gnas	14683
Gnb1	14688
Gnb2	14693
Gnb4	14696
Gnptg	214505
Golga3	269682
Golga7	57437
Got2	14719
Gp2	67133
Gpi1	14751
Gpiap1	53872
Gpr101	245424
Gpr124	78560
Gpr139	209776
Gpr149	229357
Gpr153	100129
Gpr165	76206
Gpr171	229323
Gpr19	14760
Gpr83	14608
Gprc5b	64297
Gprc5c	70355
Gprin1	26913
Gprk5	14773
Gpx5	14780
Gramd1a	52857
Grid2	14804
Grik1	14805
Grik5	14809
Grin2c	14813
Grin2d	14814
Grk1	24013
Grm7	108073
Grpel2	17714
Grsf1	231413
Gsc	14836
Gse1	382034
Gsg1	14840
Gsh1	14842
Gsn	227753
Gsta4	14860
Gstcd	67553
Gstm1	14862
Gstm4	14865
Gstm7	68312
Gstp1	14870
Gstt2	14872
Gtdc1	227835
Gtf2a1	83602
Gtl2	17263
Gtrgeo22	110012
Gucy1a3	60596
Gucy1b3	54195
Gvin1	74558
Gyk	14933
Gypa	14934
Gys1	14936
H2-Ab1	14961
H2-DMa	14998
H2-M2	14990
H2-Q5	15016
H2-Q6	110557
H2-T3	15043
H3f3a	15078
Hace1	209462
Hadha	97212
Hapln4	330790
Hars	15115
Hbxap	233532
Hcn3	15168
Hcrtr2	387285
Hdac1	433759
Hdac11	232232
Hdac5	15184
Hdlbp	110611
Heg1	77446
Hemk1	69536
Herc2	15204
Hey2	15214
Hhat	226861
Hip1	215114
Hip1r	29816
Hipk1	15257
Hipk2	15258
Hist1h2ab	319172
Hist1h2ae	319166
Hist1h2bh	319182
Hist1h2bm	319186
Hist1h3g	97908
Hist1h3i	319153
Hist2h2be	319190
Hist2h3b	319154
Hk2	15277
Hlx1	15284
Hlxb9	15285
Hmga1	15361
Hmga2	15364
Hmgb2l1	70823
Hmgcl	15356
Hmgcr	15357
Hmha1	70719
Hn1	15374
Hnrpa3	229279
Hnrpd	11991
Hnrpf	98758
Hnrpl	15388
Hnrpul1	232989
Hnt	235106
Hod	74318
Homer2	26557
Hoxa3	15400
Hoxa7	15404
Hoxb5	15413
Hp1bp3	15441
Hpca	15444
Hpn	15451
Hps4	192232
Hrbl	231801
Hs2st1	23908
Hs3st1	15476
Hs6st1	50785
Hsbp1	68196
Hsd11b2	15484
Hsd3b4	15495
Hsf4	26386
Hspa4	15525
Hspd1	15510
Htatip	81601
Htr5a	15563
Htr7	15566
Htra1	56213
Hyal2	15587
Hydin	244653
Icam5	15898
Icmt	57295
Id2	15902
Id3	15903
Ide	15925
Idh3g	15929
Idi1	319554
Ier2	15936
Ifitm1	68713
Ifnar2	15976
Ifngr2	15980
Ifnz	319146
Ift122	81896
Ift172	67661
Ift80	68259
Ift81	12589
Igf2	16002
Igf2r	16004
Igfbp2	16008
Igfbp5	16011
Igfbpl1	75426
Igh-1a	380793
Ighmbp2	20589
Igh-VJ558	16061
Igkv10-94	667550
Igl-V1	16142
Igsf3	78908
Igsf4a	54725
Ihh	16147
Ikbkb	16150
Il15ra	16169
Il17a	16171
Il1rapl2	60367
Il24	93672
Il4i1	14204
Il6	16193
Il6st	16195
Il7	16196
Il9r	16199
Ildr1	106347
Ilkap	67444
Immp2l	93757
Imp4	27993
Impact	16210
Inhba	16323
Inhbb	16324
Inpp5b	16330
Insig1	231070
Insl3	16336
Insr	16337
Ints5	109077
Ints7	77065
Invs	16348
Ipo13	230673
Iqgap3	404710
Iqsec1	232227
Iqwd1	74106
Irak1bp1	65099
Irf6	54139
Irgq	210146
Irx4	50916
Isg20	57444
Isl1	16392
Itgb2	16414
Itgb4	192897
Itih1	16424
Itpr1	16438
Jag2	16450
Jakmip1	76071
Jarid1a	214899
Jarid1b	75605
Jarid1c	20591
Jmjd1c	108829
Jmjd2a	230674
Jmjd3	216850
Josd2	66124
Josd3	75316
Jph3	57340
Jph4	319984
Junb	16477
Jup	16480
Kalrn	545156
Katnb1	74187
Kbtbd11	74901
Kcna1	16485
Kcna2	16490
Kcna6	16494
Kcnb1	16500
Kcnc1	16502
Kcnc4	99738
Kcnd1	16506
Kcnd2	16508
Kcne2	246133
Kcnh6	192775
Kcnh8	211468
Kcnip1	70357
Kcnip3	56461
Kcnj12	16515
Kcnk1	16525
Kcnk13	217826
Kcnk2	16526
Kcnk3	16527
Kcnk9	223604
Kcnn1	84036
Kcnn3	140493
Kcns2	16539
Kctd1	106931
Kctd15	233107
Kctd19	279499
Kdelr1	68137
Kel	23925
Khdrbs1	20218
Khdrbs2	170771
Kif21a	16564
Kif21b	16565
Kif22	110033
Kif3b	16569
Kif3c	16570
Kifc3	16582
Kirrel1	170643
Klc3	232943
Klf15	66277
Klf2	16598
Klf6	23849
Klf8	245671
Klhdc2	69554
Klhdc5	232539
Klhdc8a	213417
Klhl12	240756
Klhl21	242785
Klk1	16612
Klk14	317653
Klk1b26	16618
Klk1b4	18048
Klk1b9	13648
Klk4	56640
Klra15	27423
Klra17	170733
Klra20	93967
Klrb1a	17057
Klrk1	27007
Kpna4	16649
Krr1	52705
Krt1-13	16663
Krt1-c29	16675
Krt2-17	16681
Krt2-18	53622
Krtdap	64661
Ksr1	16706
L1cam	16728
L3mbtl	241764
Lag3	16768
Lamb2	16779
Lap3	66988
Large	16795
Lars2	102436
Las1l	76130
Lat2	56743
Lbh	77889
Lbx2	16815
Lcmt1	30949
Lcp1	18826
Lctl	235435
Ldha	16828
Lef1	16842
Leng8	232798
Leprel2	14789
Letm1	56384
Lgi2	246316
Lgi3	213469
Lgr8	140498
Lhfp	108927
Lhx2	16870
Lhx6	16874
Lhx8	16875
Lilrb3	18733
Limd1	29806
Limk1	16885
Lincr	214854
Lix1	66643
Llgl1	16897
Llgl2	217325
Lmbrd1	68421
Lmcd1	30937
Lmna	16905
Lmod1	93689
Lnx2	140887
LOC209380	209380
LOC238447	238447
LOC244556	244556
LOC380728	380728
LOC380994	380994
LOC382156	382156
LOC382243	382243
LOC383103	383103
LOC432637	432637
LOC432823	432823
LOC433662	433662
LOC433762	433762
LOC434213	434213
LOC434214	434214
LOC434280	434280
LOC434320	434320
LOC434536	434536
LOC435601	435601
LOC435970	435970
LOC436177	436177
LOC544903	544903
LOC544988	544988
LOC545291	545291
LOC545651	545651
LOC545674	545674
LOC545812	545812
LOC546166	546166
LOC546486	546486
LOC547160	547160
LOC574418	574418
LOC619623	619623
LOC620078	620078
LOC621852	621852
LOC621951	621951
LOC622320	622320
LOC622675	622675
LOC622757	622757
LOC623223	623223
LOC623327	623327
LOC625794	625794
LOC626854	626854
LOC627995	627995
LOC628308	628308
LOC628882	628882
LOC629133	629133
LOC629557	629557
LOC630579	630579
LOC631657	631657
LOC638411	638411
LOC639281	639281
LOC664815	664815
LOC665001	665001
LOC665048	665048
LOC665205	665205
LOC665211	665211
LOC665465	665465
LOC665515	665515
LOC665536	665536
LOC665700	665700
LOC665891	665891
LOC666088	666088
LOC666135	666135
LOC666586	666586
LOC666775	666775
LOC667034	667034
LOC667122	667122
LOC667263	667263
LOC667594	667594
LOC667662	667662
LOC667787	667787
LOC667990	667990
LOC668237	668237
LOC668346	668346
LOC668359	668359
LOC668620	668620
LOC668923	668923
LOC668979	668979
LOC692132	692132
Loxl3	16950
Lphn1	330814
Lphn3	319387
Lpin1	14245
Lrch1	380916
Lrfn5	238205
Lrp3	435965
Lrrc15	74488
Lrrc21	239037
Lrrc41	230654
Lrrc4b	272381
Lrrc50	68270
Lrrc54	244152
Lrrc56	70552
Lrrc61	243371
Lrrc8a	241296
Lrrc8c	100604
Lrrc8d	231549
Lrrcc1	71710
Lrriq2	74201
Lrrk1	233328
Lrrn2	16980
Lrsam1	227738
Lsm14b	241846
Ltf	17002
Luc7l	66978
Luc7l2	192196
Ly6a	110454
Ly6g6d	114654
Lypla3	192654
Lysmd2	70082
Lyzl4	69032
Lztr1	66863
Magea6	17142
Magel2	27385
Magi3	99470
Mak	17152
Mal	17153
Mamdc1	320772
Maml1	103806
Man1a	17155
Man2b1	17159
Map1lc3b	67443
Map2k3	26397
Map2k7	26400
Map3k14	53859
Map3k8	26410
Map4k4	26921
Mapk13	26415
Marcksl1	17357
Mark4	232944
Marveld3	73608
Mass1	110789
Mast3	546071
Matn1	17180
Max	17187
Mbnl1	56758
Mbtd1	103537
Mbtps1	56453
Mcee	73724
Mcm8	66634
Mdfic	16543
Mdh1b	76668
Mdm2	17246
Mdm4	17248
Mds1	17251
Me3	109264
Med4	67381
Mef2d	17261
Megf6	230971
Mei1	74369
Mett5d1	76894
Mfap1	67532
Mfap2	17150
Mfap3l	71306
Mfsd1	66868
Mgat1	17308
Mgat3	17309
Mgat5b	268510
MGC117731	194588
MGC117846	626316
MGC118150	545693
MGC118154	433779
MGC129481	623898
Mgea5	76055
Mgmt	17314
Mia2	338320
Mib2	76580
Mical3	194401
Mid2	23947
Mier3	218613
Mki67ip	67949
Mknk2	17347
Mkrn2	67027
Mlf1	17349
Mlh1	17350
Mll3	231051
Mll5	69188
Mllt3	70122
Mllt6	246198
Mlycd	56690
Mmp10	17384
Mmp17	23948
Mmp1b	83996
Mmp8	17394
Mmp9	17395
Mobkl1a	68473
Mobkl2a	208228
Mocs1	56738
Mospd3	68929
Mpp2	50997
Mpped1	223726
Mrfap1	67568
Mrg1	17536
Mrg2	17537
Mrgpra3	233222
Mrgprf	211577
Mrpl17	27397
Mrpl18	67681
Mrpplf4	107849
Mrps12	24030
Mrps15	66407
Mrps31	57312
Mrps5	77721
Msh5	17687
Msln	56047
Msn	17698
Msrb3	320183
Mst1r	19882
Msx1	17701
Msx2	17702
Mtap1b	17755
Mtap2	17756
Mtbp	105837
Mtmr12	268783
Mtus1	102103
Muc2	17831
Muc4	140474
Muc5b	74180
Mup1	17840
Mup2	17841
Mvk	17855
Mx1	17857
Myadm	50918
Myb	17863
Mybl1	17864
Mybl2	17865
Mybpc3	17868
Mynn	80732
Myo18a	360013
Myo5b	17919
Myo9a	270163
Myod1	17927
Myst4	54169
Nab1	17936
Naga	17939
Nalp10	244202
Nap1l1	53605
Nap1l4	17955
Napb	17957
Nbeal2	235627
Nbl1	17965
Ncald	52589
Ncam2	17968
Ncbp2	68092
Ncl	17975
Ncln	103425
Ndufa7	66416
Ndufs1	227197
Ndufs2	226646
Ndufv1	17995
Necap2	66147
Nek11	208583
Nek3	23954
Nek5	330721
Nell1	338352
Nenf	66208
Neto1	246317
Neud4	29861
Neurl	18011
Neurl2	415115
Neurod4	11923
Neurog3	11925
Nfam1	74039
Nfasc	269116
Nfat5	54446
Nfia	18027
Nfic	18029
Nfix	18032
Nfkb1	18033
Nfkbia	18035
Nfkbiz	80859
Ngfr	18053
Ngrn	83485
Nhlh1	18071
Nhlh2	18072
Nhp2l1	20826
Nif3l1	65102
Nipsnap1	18082
Nisch	64652
Nkiras1	69721
Nkpd1	69547
Nkx2-5	18091
Nkx2-6	18092
Nkx6-2	14912
Nkx6-3	74561
Nlgn3	245537
Nlk	18099
Nmur1	14767
Nnmt	18113
Nnp1	18114
Nono	53610
Notch2	18129
Nova2	384569
Noxa1	241275
Npas2	18143
Npas3	27386
Npdc1	18146
Npffr2	104443
Nphp4	260305
Npr1	18160
Nptx2	53324
Nr1i3	12355
Nr2f1	13865
Nr4a2	18227
Nr5a1	26423
Nrbp	192292
Nrd1	230598
Nrip1	268903
Nrp1	18186
Nrp2	18187
Nrxn3	18191
Nsfl1c	386649
Nsun4	72181
Nt5c1b	70881
Ntn1	18208
Ntrk3	18213
Ntsr2	18217
Nuak1	77976
Nudcd1	67429
Nudt11	58242
Nudt14	66174
Nudt9	74167
Numbl	18223
Nup133	234865
Nup160	59015
Nupr1	56312
Nutf2	68051
Nxf2	83454
Nxph3	104079
Oas1f	243262
Oas3	246727
Oatl1	209815
Obfc1	108689
Obox1	71468
Obox3	246791
Odz4	23966
Ofcc1	218165
Ogt	108155
Olfm1	56177
Olfr1042	257941
Olfr1046	258575
Olfr1065	258403
Olfr1198	404330
Olfr1238	258786
Olfr1264	258206
Olfr1271	258789
Olfr1307	257956
Olfr1341	258852
Olfr1344	257882
Olfr1353	259044
Olfr1414	259041
Olfr1463	258120
Olfr270	258600
Olfr288	545140
Olfr328	258495
Olfr329	259148
Olfr342	258950
Olfr398	258705
Olfr43	258706
Olfr449	259067
Olfr459	258569
Olfr461	258380
Olfr473	258771
Olfr531	258955
Olfr59	18359
Olfr644	259125
Olfr686	259072
Olfr8	18372
Olfr915	258781
Olfr952	235248
Olfr974	259111
Olfr982	258853
Onecut2	225631
Opa1	74143
Opa3	403187
Optc	269120
Orc2l	18393
Osbpl6	99031
Oscar	232790
Ostb	330962
Otof	83762
Otop1	21906
Otud6b	72201
Otud7	170711
Oxct1	67041
p	18431
P4ha3	320452
Pacsin3	80708
Palm2	242481
Pam	18484
Papola	18789
Parg	26430
Parp11	101187
Pax5	18507
Pcdh10	18526
Pcdh17	219228
Pcdh7	54216
Pcdh8	18530
Pcdha4	12936
Pcf11	74737
Pcgf2	22658
Pcmtd1	319263
Pcnt	18541
Pcsk9	100102
Pctk1	18555
Pdap1	231887
Pdcl	67466
Pddc1	213350
Pde2a	207728
Pde4a	18577
Pde4dip	83679
Pde6b	18587
Pde6d	18582
Pde8b	218461
Pdgfc	54635
Pdgfra	18595
Pdk2	18604
Pdlim4	30794
Pdlim5	56376
Pdrg1	68559
Pdzd6	380614
Pdzk1ip1	67182
Pelp1	75273
Pex10	230983
Pex16	18633
Pex2	58869
Pex3	56535
Pex5	19305
Pfdn2	18637
Pftk1	18647
Pga5	58803
Pgbd5	209966
Pgls	66171
Pglyrp4	384997
Phactr3	74189
Phb	18673
Phc1	13619
Phca	66190
Phf19	74016
Phf2	18676
Phox2a	11859
Phox2b	18935
Phr1	105689
Phyhd1	227696
Pi16	74116
Picalm	233489
Pigq	14755
Pigr	18703
Pigv	230801
Pigz	239827
Pik3c2a	18704
Pik3cd	18707
Pik3r1	18708
Pik3r3	18710
Pilrb	170741
Pim3	223775
Pip5k1b	18720
Pip5k1c	18717
Pip5k2c	117150
Pip5kl1	227733
Pitpna	18738
Pitx2	18741
Piwil4	330890
Pkia	18767
Pknox2	208076
Pla2g2c	18781
Pla2r1	18779
Plagl1	22634
Plcb1	18795
Plcb4	18798
Plcd1	18799
Plcg1	18803
Plek2	27260
Plekha4	69217
Plekhf1	72287
Plekhg2	101497
Plekhg3	263406
Plekhg4	102075
Plekhh1	211945
Plekho1	67220
Plekhq1	102595
Plf	18811
Plod1	18822
Plod3	26433
Plp1	18823
Pls3	102866
Plxna1	18844
Plxna2	18845
Plxnd1	67784
Pmaip1	58801
Pnkd	56695
Pnkp	59047
Pnp	18950
Pnpla5	75772
Pnpt1	71701
Podxl2	319655
Pofut1	140484
Pofut2	80294
Pogk	71592
Polg	18975
Polr2a	20020
Polr2e	66420
Polr3gl	69870
Pom121	107939
Pomt1	99011
Pon1	18979
Pop5	117109
Popdc2	64082
Pot1	101185
Ppat	231327
Ppie	56031
Ppm1a	19042
Ppm1b	19043
Ppm1g	14208
Ppm1h	319468
Ppp1cc	19047
Ppp1r10	52040
Ppp1r13l	333654
Ppp1r14c	76142
Ppp1r16a	73062
Ppp1r3b	244416
Ppp1r7	66385
Ppp1r8	100336
Ppp1r9b	217124
Ppp2r2d	52432
Ppp2r5a	226849
Ppp2r5d	21770
Ppt2	54397
Prcc	94315
Prdm1	12142
Prdm10	382066
Prdm16	70673
Prdm8	77630
Preb	50907
Prkab2	108097
Prkag1	19082
Prkag2	108099
Prkag3	241113
Prkcbp1	228880
Prkce	18754
Prkci	18759
Prkg2	19092
Prkrir	72981
Prmt1	15469
Prmt4	59035
Prmt8	381813
Prnd	26434
Prosc	114863
Prpf4	70052
Prpf40a	56194
Prpf6	68879
Prrx1	18933
Prrx2	20204
Prss23	76453
Prss36	77613
Prune	229589
Pscd1	19157
Psd2	74002
Psmb7	19177
Psmc3	19182
Psmc4	23996
Psmd3	22123
Psmd9	67151
Psrc2	216345
Ptchd2	242748
Ptdsr	107817
Pten	19211
Ptk2b	19229
Ptk9l	23999
Ptp4a2	19244
Ptp4a3	19245
Ptplad2	66775
Ptpn13	19249
Ptpn14	19250
Ptpn5	19259
Ptpn6	15170
Ptpra	19262
Ptprj	19271
Ptprn2	19276
Ptprr	19279
Ptprs	19280
Ptpru	19273
Ptprz1	19283
[truncated: 735 more rows]
